# Supplementary material for: Periphery Exploration around 2,6-Diazaspiro[3.4]octane Core Identifies a Potent Nitrofuran Antitubercular Lead
Source: Molecules. 2023 Mar 10;28(6):2529. doi: 10.3390/molecules28062529 (PMC10056547; doi:10.3390/molecules28062529)
Supplement: Supplementary file 1 [file molecules-28-02529-s001.zip]

Archive with 1 entries (1 files):
- molecules-2232855-supplementary-update.pdf
